# Supplementary material for: Aspects of Dynamic Balance Responses: Inter- and Intra-Day Reliability
Source: PLoS One. 2015 Sep 4;10(9):e0136551. doi: 10.1371/journal.pone.0136551 (PMC4560445; doi:10.1371/journal.pone.0136551)
Supplement: S1 File — (XLSX) [file pone.0136551.s001.xlsx]

## Sheet: AP_1
Subject ID	1_1	1_2	2_1	2_2
ALTH	13.7106	13.2258	14.6227	11.8423
BRJA	16.2065	17.0343	16.1507	16.0348
BUCH	17.3102	16.7257	16.9036	17.6534
CRJA	17.0702	17.3328	17.2865	17.4762
DEJA	16.2959	14.9432	15.9511	15.4847
DOMA	12.825	12.4751	13.558	11.6976
FEBL	16.1442	14.4038	17.9502	18.6641
GEAN	15.7546	15.598	16.1521	14.6987
GREN	13.292	13.2876	12.3214	12.4683
HEAL	15.5321	15.1487	17.8033	16.9543
HEAR	14.562	13.8272	13.6814	13.8449
KIPI	14.1589	12.9407	13.8191	12.6031
LIMA	14.472	14.9857	15.8062	15.6899
LOAN	14.0923	14.3224	13.5124	12.7673
MAHE	13.6776	14.1729	15.6753	13.5277
MESA	13.6672	14.0897	13.5747	13.2656
NEFR	18.2392	18.6418	17.3816	17.5998
OTPA	14.6619	13.8194	14.0274	14.4239
RAHE	15.9022	15.3703	15.2204	14.7721
RAJU	18.6901	16.7885	16.691	17.1699
SCDA	12.136	12.4752	13.1905	11.5508
SCSA	15.0352	15.3703	14.4297	14.46
STAD	14.6981	15.276	14.9538	14.8629
STMA	16.8007	16.1933	17.3239	18.161
UHMA	18.1155	17.7753	16.3573	15.9472
WAMA	16.8784	16.4996	16.4387	15.7946
WIMA	13.1427	12.2626	11.7706	10.9419
WOAN	11.5737	12.5882	12.0095
WOSE	14.2802	14.7872	15.8843	14.0609
ZAPA	12.6483	10.9544	12.9217	13.2828
mean	15.0525	14.7772	15.1123	14.7483
stdev	1.86365	1.83386	1.7945	2.16182

## Sheet: AP_2
Subject ID	1_1	1_2	2_1	2_2
ALTH	76.9447	78.0375	77.4186	75.3373
BRJA	70.8237	66.0249	72.1308	66.3352
BUCH	62.912	54.955	58.3275	58.0174
CRJA	80.1313	68.6062	56.9024	47.6657
DEJA	80.477	61.9209	70.5041	56.3903
DOMA	53.553	49.9371	55.6955	44.394
FEBL	66.3037	49.6979	64.8326	63.087
GEAN	63.366	55.7791	66.8791	53.7172
GREN	70.0318	65.2641	59.3137	59.5187
HEAL	43.7434	44.7123	59.4207	59.2796
HEAR	60.1417	50.8349	56.6544	54.0825
KIPI	56.2586	51.5166	54.496	52.0711
LIMA	80.4634	77.2251	70.8068	71.4702
LOAN	72.0861	71.457	62.3282	60.0748
MAHE	62.5514	55.9467	58.9758	44.756
MESA	71.2481	68.3093	61.4774	60.3921
NEFR	74.8192	61.3522	50.7155	50.4749
OTPA	32.6955	29.2503	39.6244	36.7027
RAHE	46.4052	39.1913	35.3234	34.8705
RAJU	70.6242	50.3196	42.6799	43.1736
SCDA	39.1151	35.0189	49.938	42.7739
SCSA	38.4741	38.4273	36.4911	37.7899
STAD	53.2725	45.309	46.4418	35.2618
STMA	53.0054	48.7482	66.6919	64.5371
UHMA	76.1217	61.4601	57.1828	55.3144
WAMA	64.9694	62.2311	55.6887	57.6515
WIMA	49.2007	45.8719	48.0045	45.9579
WOAN	50.0253	46.7485	49.1385
WOSE	60.2397	48.4794	68.8733	54.6994
ZAPA	61.8965	43.6769	43.3107	46.2316
mean	61.3967	54.2103	56.5423	52.8286
stdev	13.2732	12.1807	10.8437	10.5582

## Sheet: ML_1
Subject ID	1_1	1_2	2_1	2_2
ALTH	14.3854	12.8963	15.6889	12.8527
BRJA	19.7982	19.5496	18.4486	18.6121
BUCH	18.4806	18.4337	16.371	18.3931
CRJA	18.7873	18.7746	18.5914	17.844
DEJA	19.0233	18.6981	17.9891	19.1728
DOMA	13.2032	13.1282	14.3038	11.565
FEBL	16.9844	15.2675	17.7098	17.9126
GEAN	17.2119	16.4153	17.4721	14.9815
GREN	13.8286	13.2542	12.5772	13.0698
HEAL	15.6717	14.6236	16.8644	15.6873
HEAR	14.6667	12.7328	14.1707	12.4326
KIPI	15.1364	13.5249	13.6714	14.0428
LIMA	17.0281	15.4807	16.5869	14.9359
LOAN	14.5582	12.6016	12.0538	11.8119
MAHE	13.9509	13.1817	16.2088	14.526
MESA	15.1253	15.316	14.409	14.5515
NEFR	19.3777	18.1252	17.9113	18.2703
OTPA	14.0753	12.8328	12.9044	13.6788
RAHE	16.5979	16.6298	16.5137	15.2864
RAJU	19.5613	18.4335	17.6799	16.9703
SCDA	11.3606	12.1975	12.9333	11.1448
SCSA	17.2076	16.9914	17.8198	16.783
STAD	13.4908	15.4931	15.5907	15.4758
STMA	17.8015	15.9655	18.2664	18.7186
UHMA	19.7243	19.0331	18.9684	17.1554
WAMA	17.5141	18.2842	18.0306	16.2425
WIMA	11.439	10.8385	10.7701	10.7734
WOAN	11.981	11.8584	11.0853
WOSE	16.0699	15.0698	17.6198	13.6803
ZAPA	10.3066	8.27258	8.99364	9.92186
mean	15.8116	15.1301	15.6068	15.0515
stdev	2.69707	2.82361	2.69386	2.65424

## Sheet: ML_2
Subject ID	1_1	1_2	2_1	2_2
ALTH	60.4505	56.8989	58.342	50.7376
BRJA	50.4792	47.956	57.8449	57.6379
BUCH	47.5299	48.1671	51.9077	48.038
CRJA	49.3547	50.1603	46.1377	43.718
DEJA	51.9246	44.6821	53.3166	45.6841
DOMA	43.1915	44.1559	57.5341	46.5429
FEBL	58.4391	49.8841	70.1161	62.6048
GEAN	50.4385	45.9581	63.2963	42.0457
GREN	57.0484	56.4901	55.5027	52.2145
HEAL	52.0244	53.3183	59.0831	56.612
HEAR	51.864	45.6447	48.5028	57.2965
KIPI	56.4664	52.8247	53.947	55.2227
LIMA	64.0682	69.8651	60.2775	63.8586
LOAN	50.7954	46.2069	45.9019	45.912
MAHE	62.7575	57.4072	59.5643	57.2187
MESA	59.0562	57.7124	57.9577	54.5178
NEFR	53.2938	48.9205	46.8064	47.8616
OTPA	38.7007	38.3821	41.7022	45.0537
RAHE	45.9474	45.0885	44.6998	48.6541
RAJU	57.0045	45.5491	42.0072	42.8833
SCDA	42.6024	44.9489	52.7944	45.335
SCSA	42.7787	44.138	43.8048	43.0877
STAD	33.6364	35.0061	35.0014	37.3962
STMA	52.5818	62.4159	75.783	74.3362
UHMA	60.5613	49.6088	50.13	50.5893
WAMA	50.9894	51.1794	49.7988	47.437
WIMA	43.2587	42.1283	41.2193	39.1308
WOAN	49.1396	51.022	50.5881
WOSE	53.2627	47.1234	55.0154	52.5174
ZAPA	42.6873	37.5423	43.9993	46.0698
mean	51.0778	49.0128	52.4194	50.3522
stdev	7.31815	7.32282	8.86047	8.04174
